# Supplementary material for: The dynamic architecture of the metabolic switch in Streptomyces coelicolor
Source: BMC Genomics. 2010 Jan 6;11:10. doi: 10.1186/1471-2164-11-10 (PMC2824715; doi:10.1186/1471-2164-11-10)
Supplement: Additional file 2 — Description of individual genes in the clusters shown in Figures 2, 3, 4, 5, 6, 7, 8, 9. The columns specify the SCO gene identifier, the gene name (if available), a brief description of the gene's function and the normalized expression value of the corresponding microarray probe set for each time point. [file 1471-2164-11-10-S2.XLS]

## Sheet: Sheet1
SCO number	gene name	annotation	20h	21	22	23	24	26	27	28	29	30	31	32	33	34	35	36	37	38	39	40	41	42	44	46	46	48	50	52	54	56	58	60
Fig 2 ribosomal gene cluster
SCO1505	rspD	30S ribosomal protein S4	9.60069	9.69125	9.60505	9.34122	9.48179	8.53895	9.39026	9.20785	8.80058	8.79674	8.84912	9.04705	9.31747	8.83412	8.72745	8.17639	7.20716	6.60066	7.40349	7.54648	7.8014	7.69196	7.29194	7.80506	7.3277	8.23886	7.25948	7.70438	6.92568	7.78875	6.77976	6.59166
SCO1598	rplT	50S ribosomal protein L20	9.79119	9.46297	9.69761	9.01184	9.88855	8.62009	9.00496	8.45451	9.04388	8.85188	8.56904	8.28611	8.87064	8.75961	8.32368	8.02751	7.09619	6.81725	6.90347	6.95379	7.33055	7.48588	6.79583	7.24404	7.22027	7.31134	7.11699	7.46946	6.97805	7.17449	6.54324	6.8625
SCO1599	rpmI	50S ribosomal protein L35	11.2558	11.5515	11.7554	10.8944	11.5637	9.78559	10.8684	10.6588	10.1185	10.5352	10.437	10.5911	10.9393	9.87645	10.2319	9.68161	8.81686	8.50012	8.80874	8.46644	9.18439	9.11669	7.70313	9.13759	7.96033	9.49577	8.73333	8.50544	8.07314	8.8224	7.11491	7.93261
SCO1998	rpsA	30S ribosomal protein S1	12.1103	11.5011	11.5706	10.9861	11.8405	11.0705	11.1524	10.6424	11.2269	10.6606	10.5632	10.8646	10.9962	11.2598	10.4679	10.2456	9.5387	9.47219	9.14472	8.97831	9.66449	9.60773	9.3109	9.81466	9.66574	10.0242	9.49699	9.68911	8.67525	9.41822	8.6072	8.75688
SCO2563	rspT	30s ribosomal protein S20	10.8106	10.2803	10.4925	9.79538	10.8109	9.82862	10.2264	9.68032	9.89105	9.44907	9.28656	9.07036	9.52619	9.52614	9.11471	8.94485	7.69382	7.78797	8.05506	8.3433	8.46716	8.48794	7.9487	8.67745	8.55436	9.33542	8.30074	8.36037	7.9401	8.36156	7.66282	7.87394
SCO2596	rpmA	50S ribosomal protein L27	10.5143	10.4272	10.2663	9.83852	10.3397	9.56351	9.98659	9.64819	9.53431	9.59198	9.49633	9.30334	9.62025	9.70076	9.00425	8.64605	8.11588	7.91596	8.04761	8.1067	8.30634	8.54543	8.08717	8.49882	8.22209	8.91555	8.06757	8.4053	8.03669	8.06601	7.89728	7.85188
SCO2597	rplU	50S ribosomal protein L21	11.9357	11.6401	11.6774	11.3287	11.8	10.7436	11.3767	11.1231	11.1298	10.9708	10.9991	10.9233	11.5	10.9459	10.7676	10.1406	9.45183	9.3876	9.58469	9.30433	9.78611	9.85559	9.11981	9.9061	9.40568	10.3986	9.66166	9.35799	9.14766	9.68381	8.36887	9.0751
SCO3906	rpsF	30S ribosomal protein S6	13.15	13.0979	13.0952	12.831	13.0778	12.1426	12.7201	12.5924	12.4415	12.3861	12.527	12.4558	12.8619	12.3419	12.371	12.2099	10.5566	10.3016	10.9976	10.9905	11.2857	11.2683	10.4439	11.4932	10.6687	12.1107	10.7527	10.6674	10.4282	11.0767	10.0456	10.1442
SCO3908	rpsR	30S ribosomal protein S18	12.4681	12.2088	12.2824	11.9488	12.1051	11.3888	11.4735	11.3849	11.7473	11.2216	11.1401	11.3522	11.5853	11.5983	10.9864	10.8678	9.1465	8.79445	9.47796	9.5466	9.86398	9.75204	9.37373	9.97589	9.76368	10.5583	9.39513	9.71675	9.05243	9.69021	9.01821	8.99818
SCO3909	rplI	50S ribosomal protein L9	10.6528	9.52586	9.99997	9.23753	9.58544	9.52732	8.49539	8.40804	9.74902	8.25715	7.99634	8.84997	8.53417	10.0181	7.88089	7.93621	6.92203	6.74395	6.97432	7.13167	6.98723	6.91577	7.35368	6.90058	7.5848	7.7843	6.75281	7.96978	7.17176	7.34545	7.14032	6.20109
SCO4648	rplK	50S ribosomal protein L11	12.8075	12.1793	12.4866	11.8306	12.4312	11.3914	11.7944	11.4483	11.7458	11.5224	11.5719	11.3627	11.8551	11.5421	11.1686	10.9933	9.80078	9.77588	9.73268	9.68368	10.1951	10.4458	9.78453	10.4941	10.3543	11.1209	10.1047	10.0162	9.49434	10.2276	9.30855	9.60539
SCO4649	rlpA	50S ribosomal protein L1	11.5045	11.5317	11.5901	11.2003	11.2922	10.3844	10.7421	10.3964	10.6329	10.4549	10.4107	10.3361	10.9113	10.4712	10.3133	10.0668	8.89059	8.67813	9.11297	8.56478	9.2554	9.44534	8.71339	9.42389	9.14697	10.1334	9.02233	9.30257	8.66497	9.3153	8.41489	8.74082
SCO4652	rplJ	50S ribosomal protein L10	12.3481	12.0594	12.0577	11.6595	12.0697	11.4882	11.4993	11.3304	11.7942	11.1308	11.1712	11.3437	11.6554	11.6454	10.9397	10.7153	9.14364	8.54735	9.19923	9.13473	9.69007	9.7584	9.2444	9.84204	9.61169	10.7369	9.30049	9.73205	8.89412	9.46023	8.67428	8.63901
SCO4653	rplL	50S ribosomal protein L7/L12	11.4558	11.2402	11.2167	10.6662	11.6236	10.3844	10.5209	10.3433	10.6303	10.3668	9.99132	10.3288	10.6894	10.6749	10.0116	9.89156	8.18683	7.73846	7.9445	8.12989	8.69609	8.77295	7.86172	8.47619	8.25334	9.67846	8.34049	8.48948	7.96266	8.52962	7.23566	7.93601
SCO4659	rspL	30S ribosomal protein S12	11.4606	11.0955	11.2503	10.7233	11.3053	9.9855	10.3293	10.1745	10.5962	10.1688	10.12	10.1906	10.6085	10.2634	9.95387	9.55443	7.90962	7.35646	8.34572	8.23748	8.67429	8.60483	7.7396	8.68423	8.3118	9.48107	8.32261	8.31045	7.69193	8.44378	7.263	7.62775
SCO4660	rspG	30S ribosomal protein S7	11.7194	11.1284	11.4227	10.7172	11.653	10.1857	10.4978	10.2638	10.7579	10.2564	10.2613	10.1654	10.6559	10.3923	10.019	9.70809	7.81636	7.54032	8.02069	8.44058	8.70843	8.61791	7.84819	8.88428	8.39404	9.74541	8.3011	8.42344	7.78031	8.44062	7.38326	7.52483
SCO4701	rpsJ	30S ribosomal protein S10	11.6473	10.8542	11.2717	10.3558	11.7918	9.97769	9.98704	9.96219	10.5803	9.84558	9.58539	10.2213	10.1893	10.2865	9.39696	9.31941	7.31302	6.9336	7.58463	7.61051	8.23026	8.13686	7.50617	8.26478	8.01741	9.02228	7.7847	8.06916	7.06087	7.82373	6.42224	7.01643
SCO4702	rplC	50S ribosomal protein L3	12.356	11.6725	11.925	10.9578	12.207	10.8107	10.7083	10.6974	11.2753	10.7228	10.33	10.801	10.8471	11.0425	10.3826	10.3124	8.28169	7.92536	8.47924	8.66404	9.17838	9.10181	8.55286	9.24605	8.98348	9.99143	8.65553	9.22112	8.13703	8.82199	7.99142	8.18888
SCO4703	rplD	50S ribosomal protein L4	12.6434	11.9964	12.4241	11.6284	12.3031	11.2815	11.2296	11.3902	11.7463	11.1384	11.1165	11.426	11.27	11.4412	10.886	10.6371	8.67103	8.38351	9.27876	9.40135	9.66164	9.47015	9.16709	9.81179	9.47264	10.6259	8.96241	9.78772	8.70536	9.4003	8.53407	9.01385
SCO4704	rplW	50S ribosomal protein L23	12.0173	11.422	11.697	10.7889	11.7456	10.7185	10.6409	10.6733	11.1987	10.6156	10.4756	10.8066	10.6093	10.8938	10.3306	9.83744	8.03144	8.10971	8.49335	8.62664	8.97703	9.00613	8.48641	8.99018	8.94916	9.89887	8.48368	9.15106	8.2312	8.94094	8.21084	8.2891
SCO4705	rplB	50S ribosomal protein L2	12.0604	11.3289	11.5215	10.8391	11.8362	10.445	10.598	10.6208	10.9758	10.7025	10.4012	10.8654	10.7034	10.6807	10.3318	10.0672	8.19506	7.92552	8.76481	9.10202	8.96847	9.07382	8.5562	9.26234	8.8189	9.95535	8.65865	8.93125	8.24863	9.01501	8.20824	8.6427
SCO4706	rpsS	30S ribosomal protein S19	13.0481	12.3709	12.61	11.7884	12.5631	11.3306	11.4671	11.5735	12.0578	11.5413	11.2937	11.6127	11.4475	11.5858	11.2315	10.9592	8.95606	8.79445	9.28481	9.65903	10.0243	9.93077	9.2502	9.96935	9.74546	10.7097	9.56611	9.84237	8.73616	9.7463	8.84738	9.2351
SCO4707	rplV	50S ribosomal protein L22	11.8228	11.1591	11.4013	10.4879	11.6613	10.2014	10.3064	10.3326	10.825	10.2731	9.99065	10.6091	10.3	10.5429	9.97458	9.80536	7.74399	7.49528	7.78648	8.16262	8.73202	8.70308	7.83854	8.4532	8.33052	9.63959	8.32098	8.33334	7.71623	8.36613	7.60226	7.88471
SCO4708	rpsC	30S ribosomal protein S3	12.2531	11.8138	12.0261	11.4135	11.9391	10.7161	10.9489	11.1411	11.2652	11.0182	10.8194	11.0972	11.3703	10.9208	10.7115	10.6764	8.36616	8.12177	9.11718	8.75589	9.19556	9.43683	8.64159	9.77272	8.86556	10.4743	8.81038	9.09983	8.20475	9.29858	7.96868	8.28009
SCO4709	rplP	50S ribosomal protein L16	12.329	12.0104	12.2741	11.6807	12.3446	11.0964	11.5168	11.4029	11.533	11.3727	11.4078	11.4769	11.7322	11.2616	11.3481	11.1749	9.24856	9.27789	9.71689	9.60521	10.085	10.2652	9.43124	10.4176	9.55026	11.1807	9.79268	9.7955	9.24191	10.0494	9.06349	9.39265
SCO4710	rpmC	50S ribosomal protein L29	11.8725	11.2317	11.4781	10.6836	12.0128	10.1263	10.71	10.614	10.809	10.6763	10.3486	10.8096	10.7256	10.6196	10.3634	9.96756	8.23691	7.99945	8.58636	8.71169	9.10994	9.03179	8.22456	9.04327	8.61859	9.92082	8.68632	8.71178	8.29	9.00798	8.006	8.28277
SCO4711	rpsQ	30S ribosomal protein S17	12.1757	11.4645	11.983	11.1151	11.7509	10.4061	10.8296	10.7909	10.9347	10.6584	10.5074	10.8561	10.9832	10.638	10.5368	10.2843	8.32921	8.0694	8.96529	9.10816	9.39733	9.31686	8.58439	9.40399	8.73088	10.1167	8.78936	8.92844	8.38112	9.10227	8.10487	8.25817
SCO4712	rplN	50S ribosomal protein L14	12.0817	11.6519	11.6859	11.1513	11.8706	10.8673	10.8776	10.7675	11.4241	10.8283	10.7116	10.8996	11.0912	11.0073	10.6644	10.6397	8.89752	8.68244	9.00174	8.94047	9.46877	9.60275	9.07125	9.5921	9.26962	10.5215	9.1871	9.53128	8.70852	9.4696	8.84808	8.83746
SCO4713	rplX	50S ribosomal protein L24	12.4598	11.6362	11.9487	11.0321	12.3397	10.9891	10.7725	10.8177	11.532	10.761	10.4016	11.0505	10.7903	11.2614	10.3859	10.3395	8.64358	8.41057	8.58869	9.2639	9.37974	9.14568	8.81239	9.08064	9.413	10.2403	8.97979	9.35669	8.59951	9.11902	8.51625	8.71885
SCO4714	rplE	50S ribosomal protein L5	12.0497	11.7619	11.9096	11.3082	11.9057	11.0403	11.0223	10.9784	11.3079	10.7892	10.8512	11.2033	11.0834	11.087	10.7208	10.3524	8.31672	8.2999	9.08916	9.09626	9.47406	9.42942	9.008	9.51755	9.31916	10.2757	8.88502	9.46826	8.3034	9.23411	8.34351	8.43771
SCO4715	rpsN	30S ribosomal protein S14	12.3897	12.2424	12.3515	11.8413	12.1311	11.23	11.4412	11.5541	11.6553	11.3149	11.3178	11.5808	11.6826	11.3936	11.2862	11.162	9.11645	9.1216	9.65821	9.43367	10.0585	9.95609	9.51649	10.2758	9.65012	10.9865	9.43169	9.90829	9.25784	9.70745	8.76378	8.76992
SCO4716	rpsH	30S ribosomal protein S8	12.1816	11.726	11.9654	11.3821	12.3819	10.9217	11.1597	11.25	11.6666	10.9483	10.8498	11.3119	11.186	11.304	10.7527	10.6852	8.77036	8.66767	9.13094	9.49782	9.54912	9.64037	9.07639	9.80319	9.55887	10.5804	9.04999	9.54263	8.53087	9.46684	8.38083	8.8924
SCO4717	rplF	50S ribosomal protein L6	12.4589	12.2187	12.2019	11.8377	12.3656	11.5078	11.4403	11.5674	12.0175	11.3168	11.2807	11.4372	11.7694	11.6383	11.2507	11.0419	9.54815	9.50026	9.68553	9.6434	10.1412	10.2307	9.84133	10.1871	9.97792	11.0619	9.6458	10.1395	9.38271	10.1616	9.22748	9.50178
SCO4718	rplR	50S ribosomal protein L18	11.3041	10.6679	10.9555	10.0979	11.4623	9.93075	9.88461	9.9432	10.4952	9.76257	9.72674	10.0548	10.0222	10.2064	9.38261	9.54126	8.02476	7.61771	8.14998	8.09694	8.58092	8.71267	7.96833	8.66265	8.55414	9.2659	8.17489	8.68667	7.85035	8.41492	7.80515	8.04694
SCO4719	rpsE	30S ribosomal protein S5	12.3771	11.9806	12.2234	11.5306	12.1624	11.3428	11.2066	11.3083	11.7824	10.9068	10.7911	11.4256	11.1768	11.6806	10.7538	10.5295	8.88138	8.79091	9.46389	9.48189	9.83891	9.70265	9.80807	9.87685	9.96059	10.713	9.26868	10.1213	9.11399	9.72071	9.18351	9.32088
SCO4720	rpmD	50S ribosomal protein L30	11.7487	10.9895	11.3117	10.5449	11.2579	10.5086	10.2254	10.189	11.0424	10.0147	9.79271	10.3666	10.4668	10.998	9.89981	9.70261	7.94667	7.77632	8.14266	8.31385	8.76027	8.67425	8.83027	8.87347	8.99717	9.77255	8.28725	9.10493	7.86016	8.67827	8.20417	8.09041
SCO4721	rplO	50S ribosomal protein L15	10.1335	9.63758	9.77833	9.19772	9.87609	9.24867	8.92859	8.71946	9.61995	8.71593	8.53452	8.69071	8.79721	9.58029	8.61996	8.20411	7.30216	6.9967	7.25268	7.17525	7.5665	7.48755	7.41206	7.21733	7.56802	7.96895	6.99322	7.85503	7.20376	7.57141	7.06321	7.19508
SCO4726	rpmJ	50S ribosomal protein L36	12.524	12.2027	12.2914	11.8785	12.4562	11.3404	11.7243	11.6534	11.875	11.4665	11.5201	11.2894	11.8968	11.4441	11.3493	11.1135	9.68763	9.75751	10.0642	9.75646	10.2716	10.4145	9.54396	10.6741	10.084	11.2398	9.88259	9.94	9.42343	10.0842	9.06949	9.49885
SCO4726	rpmJ	50S ribosomal protein L36	12.5227	12.264	12.3559	12.0115	12.2895	11.3596	11.7282	11.709	11.9427	11.4977	11.637	11.3889	11.9516	11.5466	11.3024	11.2006	9.86143	9.77897	10.1548	9.78079	10.3177	10.5367	9.72669	10.7879	10.0381	11.2369	9.90147	9.96141	9.48687	10.2359	9.0864	9.44995
SCO4727	rpsM	30S ribosomal protein S13	11.969	11.5935	11.7777	11.1858	11.7782	10.6246	10.9236	10.8512	11.0523	10.8823	10.7024	10.7397	11.1271	10.7869	10.4817	10.466	8.87051	8.93562	9.0971	9.20972	9.48503	9.56514	8.4968	9.67863	8.92255	10.2861	9.06162	9.18185	8.5822	9.34222	8.1692	8.67896
SCO4728	rpsK	30S ribosomal protein S11	12.5572	12.1708	12.2401	11.6872	12.1978	11.1618	11.4897	11.5021	11.5452	11.3015	11.1092	11.547	11.5564	11.349	11.0132	10.8248	9.61261	9.57991	9.70585	9.90085	10.1583	10.1258	9.35405	10.2781	9.60809	10.7764	9.58136	9.92383	9.26497	9.87499	8.85825	9.27791
SCO4730	rplK	50S ribosomal protein L17	10.0157	10.1435	10.092	9.59638	10.4698	8.68322	9.80828	9.37937	9.03613	9.10064	9.21875	8.87883	9.36463	8.91908	8.97794	8.5774	7.27422	7.40043	7.44853	7.39088	7.88326	7.88398	7.04022	7.8452	7.2877	8.40498	7.54707	7.20247	7.19698	7.50742	6.76516	7.33749
SCO4734	rplM	50S ribosomal protein L13	11.906	11.6288	11.7872	11.2033	11.8096	10.7281	11.2482	10.9579	11.0445	10.8908	10.8443	10.8728	11.2822	10.873	10.5485	9.95295	9.16222	9.12823	9.48128	9.28769	9.61448	9.79299	8.99197	9.61677	9.51896	10.108	9.45975	9.36897	8.83618	9.43749	8.54329	8.74082
SCO4735	rpsI	30S ribosomal protein S9	10.7334	10.2721	10.2837	9.7563	10.4318	9.22064	9.66562	9.28502	9.78496	9.25733	9.35135	9.00109	9.78616	9.47866	9.03697	8.73523	7.63315	7.85054	7.62038	7.06714	8.05911	8.33821	7.76633	8.17442	8.09773	8.73438	7.92888	8.14667	7.53906	7.9775	7.24344	7.53908
SCO5571	rpmF	50S ribosomal protein L32	10.6946	10.4086	10.5399	10.2113	10.7339	9.79434	10.0759	9.61657	9.97262	9.36426	9.32926	9.38962	9.54584	10.0167	9.17205	8.95907	8.21129	8.19706	8.49456	8.16694	8.54934	8.64739	8.46299	8.57787	8.47799	8.79637	8.18285	8.69636	7.98324	8.58567	7.83598	7.97232
SCO5595	rplS	50S ribosomal protein L19	9.90242	9.88783	9.82462	9.29861	10.1775	8.63835	9.49879	9.15236	8.50581	9.00383	9.19711	8.93593	9.61744	8.71989	8.76568	8.35035	7.54314	7.35431	7.55634	7.21308	7.84056	7.80879	6.8669	7.97557	7.02436	8.23871	7.66767	7.44077	7.24313	7.36357	6.08488	7.09893
SCO5624	rpsB	30S ribosomal protein S2	13.0974	12.5922	12.8029	12.3762	12.7031	11.9308	12.0716	11.9655	12.3597	11.8838	11.7284	11.8492	12.2839	12.1682	11.602	11.6763	10.3896	10.132	10.3426	10.0665	10.4956	10.5303	9.90414	10.5331	10.4399	10.8937	10.1044	10.558	9.62632	10.3748	9.5214	9.67876
Fig 3 N metabolism
SCO2198	glnA	glutamine synthetase I GSI	11.27	11.1061	11.0675	10.5929	10.9656	8.19525	8.2404	10.2674	11.6866	10.4056	8.43759	7.41887	8.45543	8.55734	8.1855	9.53275	8.05019	7.74208	7.51163	7.19527	7.71081	8.09501	7.11953	8.0937	7.41764	7.5442	7.19256	7.54887	7.20531	7.43257	7.17401	7.15319
SCO2210	glnII	glutamine synthetase GSII	11.6019	11.3394	11.4539	11.0094	11.5515	6.25657	6.19597	6.60041	9.17043	7.04002	6.39635	6.18849	6.22856	6.27726	6.3159	6.52541	6.24127	6.3581	6.31488	6.41769	6.30754	6.3668	6.43304	6.47643	6.43041	6.13285	6.36265	6.32773	6.35922	6.25456	6.3289	6.16913
SCO2211		hypothetical protein	9.74389	9.29613	9.52516	8.72785	9.28852	6.37416	6.52799	6.40066	7.4221	6.81074	6.71223	6.02748	6.6	6.2604	6.50706	6.48378	6.47417	6.55803	6.17482	6.08845	6.3925	6.47746	6.42314	6.36947	6.33696	6.34608	6.62577	6.38898	6.22655	6.51284	6.23637	6.60891
SCO4159	glnR	transcriptional regulatory protein	9.50798	8.97578	9.39913	8.12083	8.65741	8.07946	7.83163	7.59898	8.18717	7.63097	7.32577	7.28497	7.48997	7.89318	7.2128	7.36351	6.81106	6.64065	6.66521	6.68404	6.61982	6.52668	6.4794	7.02724	6.78909	6.81605	6.48233	6.81098	6.14098	6.71623	6.64272	6.39604
SCO5584	glnK	nitrogen regulatory protein	9.30638	8.79116	9.26745	8.39451	9.32427	6.03733	6.05427	5.81983	7.37441	6.15431	5.88248	5.83526	5.99574	5.92814	6.04791	6.1832	5.84478	6.01831	5.99477	6.02289	6.06957	5.9913	5.94215	5.89878	5.94732	5.94651	5.96926	5.94355	5.88518	5.91842	6.21035	6.08881
Fig 4 CPK gene cluster
SCO6272	scF	secreted FAD-binding protein	4.79567	4.87171	9.44314	9.76246	10.2771	5.21247	5.49557	5.38028	5.27085	5.50593	5.4487	5.7082	5.95727	5.69201	5.46486	6.25299	4.74054	5.16935	5.07982	5.27457	4.93408	5.07344	5.2681	5.27303	5.59129	5.73594	5.91159	5.85552	5.30498	5.52136	5.56698	5.22235
SCO6273	cpkC	type I polyketide synthase	7.23177	7.59374	7.60297	10.8636	12.103	8.10139	7.83788	7.67816	7.98581	7.75317	8.02589	7.62719	8.20086	8.24693	8.17084	8.17817	7.87252	7.75738	8.22849	7.36148	8.19855	8.38034	8.40913	8.29548	8.17147	8.21657	8.15419	8.61713	8.43352	8.66686	7.90592	8.26632
SCO6274	cpkB	type I polyketide synthase	4.86844	4.91494	6.59044	9.0344	10.2905	5.17984	5.28875	5.08979	5.31402	5.25407	5.2666	5.277	5.36837	5.39066	5.35594	5.60092	5.2649	5.3678	5.44428	5.08088	5.43201	5.62926	5.33871	5.56269	5.17046	5.34419	5.37609	5.88303	5.44506	5.55228	5.20445	5.37223
SCO6275	cpkA	type I polyketide synthase	5.67941	5.82734	10.5107	10.886	11.3291	6.23959	6.17465	6.27424	6.79657	6.77919	7.09228	6.79404	7.13914	6.91502	7.26863	7.39598	6.63938	6.94731	7.27961	6.86885	7.19638	7.23893	7.07099	7.51951	7.15738	7.25263	7.09894	7.6514	7.16983	7.57997	6.98916	7.01449
SCO6276	cpkD	secreted protein	6.77374	6.34996	12.2339	12.397	13.3701	10.2416	9.79883	9.38099	10.228	10.0575	10.1003	10.3304	10.7558	10.5905	10.4063	10.8431	10.003	10.4467	10.4731	10.4798	10.7827	10.6176	9.88598	10.6159	10.3706	10.7382	10.4181	10.5904	10.0102	10.825	9.88165	10.2743
SCO6277	cpkE	epoxide hydrolase	6.19189	6.1989	11.7133	12.2758	13.0584	9.58634	9.28124	8.95257	9.41822	9.47287	9.44187	9.84824	10.3928	9.95211	9.88478	10.975	9.05981	9.83231	10.1435	10.0197	10.2559	10.2962	9.23973	10.6341	9.72324	10.7244	9.75405	10.3089	9.4667	10.4655	9.2646	9.50574
SCO6278	cpkF	integral membrane transport protein	6.65705	6.50439	12.3834	12.9653	13.4906	10.7045	10.3318	10.3972	10.5956	10.4004	10.369	11.0004	10.8725	11.0225	10.8659	11.4989	9.95856	10.5295	10.9748	10.9454	11.1519	11.0922	10.2685	11.183	10.5107	11.4005	10.509	11.0908	10.5375	11.3167	10.0415	10.6509
SCO6279	cpkG	diaminobutyrate-pyruvate aminotransferase	7.21577	7.03973	12.1654	12.8239	13.2384	10.6871	10.2611	10.0702	10.3331	10.061	10.0859	10.7245	10.7642	10.8798	10.5855	11.2507	9.76145	10.3814	10.7077	10.6664	10.9363	10.8464	10.3167	11.0787	10.3711	11.3967	10.2581	10.9263	10.2799	11.0192	10.0012	10.2718
SCO6280	cpkO	regulatory protein	6.7705	7.9219	10.6481	10.1422	10.2377	9.30841	9.80241	9.68553	9.68698	9.62208	9.85062	9.4541	10.0234	9.56157	9.54897	9.61625	9.12335	9.18909	9.52959	8.79902	9.37706	9.57512	8.92919	10.0269	9.23373	10.1503	9.39878	9.52855	9.05545	9.60843	8.36451	8.85954
SCO6281	cpkH	FAD-binding protein	5.53637	5.92323	8.78367	8.64464	9.57222	6.52646	6.77977	6.36998	6.56971	6.72001	6.70735	6.21686	7.06581	6.58368	6.50171	6.76939	6.12474	6.45725	6.53875	6.06429	6.98803	7.22408	6.6978	7.07163	6.97095	7.34519	7.4049	7.63339	7.07096	7.73273	6.39794	6.95702
SCO6282	cpkl	3-oxoacyl-[acyl-carrier protein] reductase	5.99911	6.157	12.8259	13.0738	13.7064	12.3908	12.4898	11.9847	12.4231	12.3008	12.2337	12.4214	13.0672	12.8151	12.3736	13.0397	12.1555	12.7504	12.5768	12.6258	12.8743	12.8614	12.2147	13.0163	12.5183	12.9021	12.3263	12.3923	12.2367	12.6455	11.8976	12.1158
SCO6283	cpkJ	hypothetical protein	6.08639	6.20692	11.839	11.4223	12.5011	10.7925	10.714	10.5067	10.742	10.3648	10.2148	10.7608	10.9215	10.8737	10.4477	10.907	10.1919	10.2809	9.98627	10.1972	10.5251	10.5172	9.72513	10.4759	9.94511	10.6117	9.99086	10.0996	9.80363	10.4305	9.16547	9.701
SCO6284	cpkK	decarboxylase	5.05875	4.61184	9.80011	9.48833	10.8275	8.47998	7.8002	7.92364	8.19673	8.03763	7.81037	8.17494	8.70857	8.73539	7.91397	8.8304	7.92421	8.10678	8.12213	7.86533	8.3768	8.39096	7.81734	8.61671	8.19837	8.99978	8.14068	8.61773	7.82347	8.54961	7.39275	7.99397
SCO6285	cpkL	hypothetical protein	5.8627	5.77492	8.74975	8.35591	9.78846	7.36348	7.61883	7.35841	6.96129	7.1326	7.39541	7.52012	7.89876	7.46312	7.64468	7.88516	7.67464	7.61572	7.72403	7.56136	7.80514	7.83289	7.02763	8.06223	7.04905	7.99412	7.44214	7.41028	7.43119	7.86828	6.72912	7.08895
Fig 5 developmental genes
SCO1626	rarE	cytochrome P450	6.88413	7.29019	7.62207	7.48453	8.0041	7.4357	8.44036	9.1548	9.78313	9.335	9.58853	9.65323	10.2493	9.81575	9.48182	10.1101	8.99248	9.35782	9.19112	8.15231	8.5545	8.63148	7.82822	8.46031	7.49218	8.03127	7.75914	8.33061	7.54859	7.98493	7.32082	7.85539
SCO1627	rarC	ATP-GTP binding protein	6.06801	6.3444	6.63368	6.89247	7.43697	6.32906	7.74839	8.47581	9.05846	8.93524	8.81525	9.17679	9.21688	8.87972	8.60746	9.37417	8.14378	8.42782	8.22373	7.80547	7.65095	7.52662	7.27589	7.83916	6.89917	7.09969	6.98285	7.12528	6.70571	7.13103	6.52447	6.96095
SCO1629	cvnB9	hypothetical protein	7.95313	8.19024	8.74081	8.55251	9.2074	8.47366	9.86608	10.6892	11.0255	10.8886	10.8879	11.0736	11.2511	10.7924	10.7204	11.2435	10.0711	10.3935	10.3958	9.78988	9.70325	9.72086	9.00536	9.87185	8.82309	9.35313	8.73228	9.16354	8.70454	9.3475	8.55126	8.93706
SCO1630	rarA	integral membrane protein	5.87907	6.12055	7.17876	6.67109	7.7639	6.19235	8.12652	9.19548	9.66399	9.29049	9.46707	9.57634	9.65327	9.47976	8.98679	9.884	8.43087	8.86343	8.85422	7.96404	7.91827	7.9937	7.30333	7.90719	7.06415	7.3852	6.89602	7.54791	6.69752	7.47129	6.43505	7.3889
SCO1631		helicase	6.79578	6.92761	6.86346	6.4161	7.1455	6.41926	7.19822	6.99825	7.3511	7.60295	7.48819	7.32913	7.72264	7.2266	7.28652	7.88273	7.07809	7.20106	6.87359	6.24926	6.57629	6.79134	6.39071	6.8205	6.38206	6.23929	6.10531	6.28829	5.62831	6.28463	5.99848	5.68595
SCO1674	chpC	secreted protein	7.11724	7.21135	7.25199	7.31291	7.63678	7.28446	7.26586	7.71591	8.65911	8.97322	8.75178	9.02368	9.41998	9.16988	8.86899	9.22142	7.84768	7.62122	7.77311	7.49183	7.57408	7.57775	6.96249	7.21136	6.83146	7.06877	7.13494	7.255	7.06461	7.39248	7.14114	7.07779
SCO1675	chpH	small membrane protein	5.72453	5.71435	6.58652	6.68358	8.23188	7.27926	8.02682	8.60261	10.0196	10.5198	10.9849	11.13	11.6736	11.2457	10.9745	11.4248	10.7215	10.2808	9.18207	8.89329	9.01161	8.87679	7.69519	8.54206	7.58826	8.32513	6.895	7.02015	6.8315	7.46449	6.18637	7.28598
SCO1800	chpE	small secreted protein	7.01773	7.19207	8.20699	7.95714	8.97455	9.29206	9.88928	10.1418	10.7651	10.967	10.8461	10.9746	11.6352	11.2295	10.9133	11.0406	10.4577	10.0619	9.72303	9.49328	9.82064	9.64202	9.45846	9.86843	9.39439	9.60202	9.26246	9.31207	9.11757	9.44388	8.49937	9.08346
SCO3323	bldN	RNA polymerase sigma factor	6.96466	7.26283	8.34165	8.08676	9.65727	9.01797	9.47318	9.84005	10.2176	10.2625	10.1035	10.3509	10.4869	10.3232	10.099	10.449	9.47966	9.57376	9.32071	9.40016	9.6161	9.51584	8.6451	9.31974	8.57792	9.10823	8.42883	8.80178	8.27879	9.04827	7.95206	8.3442
SCO3324		hypothetical protein	6.39851	6.62868	6.90267	6.9774	7.54467	7.3469	8.1099	8.25247	8.44404	8.62671	8.71235	8.69423	9.23029	8.66858	8.58741	9.16427	7.91845	8.04606	7.91053	6.96904	7.9038	7.97915	7.42359	8.09883	7.46654	8.1653	7.48168	7.79015	7.13114	7.96056	6.65991	7.79339
SCO4677	rsfA	regulatory protein	7.38219	7.87661	8.72704	8.33908	9.59976	8.85007	9.67398	9.43206	10.2364	10.1957	10.4005	10.1461	10.883	10.6239	10.3093	11.1152	10.772	10.6925	10.3253	9.94244	10.3997	10.557	9.70229	10.5291	9.79335	10.2112	9.64378	9.641	9.33177	10.0348	8.97935	9.36301
SCO5819	whiH	sporulation transcription factor	5.50626	5.56944	5.77288	5.58601	5.58484	5.49343	6.35345	6.33892	6.81178	6.7329	6.84431	6.56756	6.97836	6.63347	6.67654	7.39419	6.02407	5.76891	6.18696	5.73394	5.58235	5.70504	5.48499	5.76818	5.5347	5.54756	5.50623	5.61474	5.42585	5.68632	5.65981	5.50394
Fig 6 genes up regulated in P depletion
SCO1196		secreted protein	4.85673	4.86821	5.13644	5.21287	4.89855	5.27224	4.972	5.14324	4.98122	5.07541	4.78189	5.01028	4.97338	5.08925	5.1508	5.43503	7.20955	8.19495	7.44677	7.02338	7.16961	7.30343	6.80129	6.08918	6.39614	5.90336	6.48857	6.51173	6.18213	6.92197	6.08104	6.25197
SCO1565	glgQ1	glycerophosphoryl diester phosphodiesterase	6.31339	6.3983	6.34478	6.45276	6.17604	6.38945	6.37947	5.94935	6.34356	6.42088	6.37073	6.36209	6.25704	6.20098	6.02187	8.41096	8.65607	9.11477	8.43612	7.54571	8.06017	8.22715	7.52343	7.99079	7.44854	7.53578	7.82338	7.99133	7.34077	7.8217	7.14024	7.47221
SCO1968	glgQ2	secreted hydrolase	5.55675	5.64483	5.6405	5.68239	5.40036	5.31574	5.6472	5.41494	5.49837	5.60409	5.5418	5.6543	5.57882	5.2565	5.4459	8.53701	10.2901	10.8409	9.82835	9.33134	9.28727	9.32675	8.48214	9.20692	8.54047	8.92091	8.52675	8.95761	8.56581	9.31737	7.98182	8.6268
SCO2286	phoA	alkaline phosphatase	6.39811	6.315	6.18251	6.60837	6.36894	6.46187	6.45952	6.44862	6.47838	6.40977	6.3662	6.18201	6.33314	6.52254	6.37035	6.58929	8.22461	8.98665	8.62775	7.99688	8.50679	8.688	7.82284	8.90518	8.03216	8.25054	8.38386	8.55844	7.91841	8.63463	7.69999	7.91258
SCO2878		hypothetical protein	6.51625	6.29724	6.27907	7.07266	6.00821	6.84248	6.61822	6.17791	6.59912	6.63833	6.57117	6.14247	6.48233	6.6471	7.07261	8.86499	8.81161	9.16643	8.99171	8.42121	8.89399	9.0908	8.40832	8.67792	8.54546	8.37752	8.59185	8.51561	8.28364	8.55026	7.98377	7.74817
SCO3790		hypothetical protein	6.35602	6.23528	5.97522	6.79922	5.88622	6.365	6.3334	5.8714	6.32461	6.50922	6.23453	5.89238	6.20724	6.1576	6.32666	10.3986	9.3562	9.1238	7.8457	7.16687	7.87478	8.01554	7.71493	8.00235	7.66595	7.64963	7.93836	8.06348	7.50861	7.86997	7.27459	7.33451
SCO4139	pstB	phosphate ABC transport system ATP-binding protein	6.5318	6.18429	6.23777	6.78423	6.20875	6.46151	6.25625	6.38055	6.37382	6.79049	6.7195	6.5858	6.51346	6.35472	6.25488	10.0025	8.87942	8.88033	8.76067	9.12324	8.42411	8.29256	8.10265	8.28205	8.08228	7.93411	7.83749	8.23314	7.64616	8.31165	7.60469	7.52242
SCO4140	pstA	phosphate ABC transport system permease protein	5.29153	5.38573	5.17385	5.80002	5.02188	5.70171	5.35806	5.25204	5.42651	5.61754	5.94011	5.10034	5.72017	5.57729	5.90134	10.5863	8.26073	8.33746	7.73461	7.23551	7.76691	8.06414	7.57647	8.17661	7.51055	7.4256	7.27834	7.75367	7.04064	7.6394	6.61714	6.8623
SCO4141	pstC	phosphate ABC transport system permease protein	7.05689	7.18286	7.33087	6.6311	7.51759	6.74968	7.26153	7.19061	7.1413	7.2451	7.37974	7.27525	6.84925	6.57069	6.87169	12.5672	11.1237	11.2922	11.0759	10.898	11.2732	11.089	10.3314	10.935	10.6252	10.6371	10.168	10.535	9.86261	10.7836	9.69125	9.92405
SCO4142	pstS	phosphate-binding protein precursor	7.55013	7.38352	6.98579	7.39756	6.761	6.92255	6.48044	6.83726	7.00304	6.90656	6.74687	6.83124	6.53584	7.07322	6.93676	13.1833	12.0586	12.3159	11.6284	11.3185	11.6749	11.5274	10.8913	11.6742	11.1121	11.0144	11.0129	11.04	10.3797	11.2066	10.3692	10.4631
SCO4226		hypothetical protein	6.60015	6.63996	6.72172	6.64481	6.20212	6.48416	6.60826	6.36435	6.82348	6.98701	7.06866	6.87796	7.50446	7.07273	7.52216	9.15198	8.59524	8.41671	8.36699	7.57871	8.19575	8.34787	7.66171	8.19631	7.75299	8.05338	7.73159	7.75373	7.48047	8.09166	7.07865	7.00061
SCO4228	phoU	phosphate transport system regulator	8.31913	8.29817	8.46024	8.17919	8.48536	8.30855	8.30207	8.26223	8.23086	8.11346	8.17082	8.04385	8.03189	8.33535	8.01021	11.5623	10.8335	10.534	10.0932	9.99242	10.2127	10.0927	9.7708	9.87289	9.59156	9.79232	9.33571	9.77316	9.18348	9.83724	8.83419	9.31959
SCO4229	phoR	sensor kinase	7.22443	7.56412	7.29973	7.59136	7.27172	7.39938	7.47569	7.14639	7.49978	7.35716	7.54467	6.91844	7.47135	7.23779	7.49688	10.7645	9.73722	9.37856	9.06246	8.49748	8.80139	9.14539	8.49987	9.04114	8.39198	8.68052	8.65759	8.694	8.09519	8.72103	7.83303	8.05338
SCO4230	phoP	response regulator	5.77102	5.96379	5.78149	5.60062	5.65278	5.69198	5.70114	5.61161	5.46687	5.77565	5.69003	5.63323	5.7553	5.23455	5.56491	8.59519	7.75137	7.2066	7.22727	6.0564	6.84333	6.7165	6.3016	6.66013	6.32424	6.41749	6.40236	6.44317	6.13394	6.68989	5.9846	6.24605
SCO7697		secreted hydrolase	6.36821	6.52657	6.50024	6.36818	6.16505	6.16692	6.16779	6.2902	6.44902	6.38174	6.21079	6.1415	6.3576	6.32051	6.22306	7.84762	7.63104	7.93304	7.74423	7.34382	7.87787	7.76771	7.18095	7.68596	6.73857	7.38734	6.99401	7.38692	6.7645	7.2591	6.63992	6.78198
Fig 7 P-free polymers
SCO4873		hypothetical protein	5.52823	5.48847	5.57051	5.98567	5.51119	5.85362	5.49445	5.97733	5.61849	5.99479	5.93554	5.5588	5.97237	5.7065	5.45209	9.95452	8.21994	8.15357	8.03756	7.65751	7.99466	8.19974	7.50175	8.11362	7.1583	7.71732	7.14781	7.59622	6.9884	7.34948	6.74852	6.71674
SCO4874		integral membrane protein	5.65125	5.92183	5.60589	6.03854	5.23344	5.72506	5.83854	5.42568	5.71126	5.70005	5.74836	5.44098	5.76171	5.73309	6.14193	8.35693	7.5421	7.76236	6.97975	6.36804	7.1411	7.36635	6.81407	7.25881	6.42705	6.90749	6.96129	6.84237	6.58872	6.90886	6.27319	6.18671
SCO4875		sugar transferase	6.27198	6.36459	6.25221	6.64282	6.30058	6.42543	6.35953	6.04686	6.24929	6.33422	6.20574	6.12118	6.28775	6.23097	6.32152	9.53361	9.15284	9.49747	8.88477	8.03827	8.61526	8.98184	7.8894	8.74327	7.95344	8.06252	8.05295	8.04299	7.85986	8.37314	7.30231	7.60098
SCO4876		sugar translocase	5.4118	5.2786	5.48031	5.26544	5.75027	5.33073	5.40077	5.64569	5.28255	5.60178	5.28047	5.89045	5.6365	5.38939	5.30142	7.55373	7.21442	7.12581	7.14919	6.19343	6.74116	6.6849	6.02545	6.91151	5.92689	6.64116	6.37186	5.92659	5.88144	6.23094	5.91248	6.22998
SCO4878		glycosyltransferase	7.00143	7.00443	6.75915	7.23606	6.67371	7.09331	7.14536	6.59982	7.04852	6.93644	7.17527	7.09394	7.2637	6.93852	7.20091	11.4019	9.1126	8.75814	8.30497	7.94238	8.42952	8.52513	7.95769	8.42313	8.07724	8.33607	8.40535	8.2566	8.02432	8.33624	7.719	7.6615
SCO4879		hypothetical protein	5.30196	5.588	5.16084	5.59211	5.2619	5.24031	5.23232	5.18903	5.33361	5.33689	5.20228	5.38071	5.67297	5.16468	5.3489	11.3926	8.92766	8.34277	7.56329	7.3625	7.73027	7.81113	7.02221	8.02076	7.30302	7.89175	7.36431	7.52208	6.70761	7.49251	6.48517	6.43235
SCO4880		transferase	6.45045	6.66952	6.32834	6.4782	6.34995	6.54226	6.42064	6.45182	6.56852	6.48359	6.34922	6.45317	6.58585	6.69592	6.41245	12.5083	10.3187	9.76797	9.03355	8.75963	9.10229	9.2228	8.55487	9.11278	8.71234	9.0005	8.56901	8.90828	8.06853	8.90518	7.95673	8.16627
SCO4881		polysaccharide biosynthesis related protein	4.8016	4.79179	4.94179	4.88962	5.01965	4.99514	4.73503	5.02762	4.75534	5.12297	4.67171	5.0455	4.96584	4.4886	4.65495	12.0453	10.7909	10.2714	9.32417	9.22798	9.41449	9.3872	8.67807	8.86619	9.35262	8.27919	8.9458	9.28607	8.25326	9.22625	8.25689	8.31696
SCO4882		hypothetical protein 2SCK808	7.46835	7.25913	7.29198	7.80622	7.72407	7.72322	7.4313	7.70086	7.36675	7.51997	7.44536	7.99082	7.58658	7.53911	7.65178	11.1313	9.23324	9.12994	8.72479	8.71075	8.70451	8.73781	8.23111	8.73187	8.39505	8.46603	8.23344	8.32859	8.03517	8.57381	7.80897	8.30444
Fig 8 Red
SCO5877	redD	transcriptional regulator	6.04141	6.20796	6.0753	6.11465	5.82844	5.9462	5.95332	5.93011	5.95145	5.96101	6.22474	6.06447	5.76196	6.10036	6.11075	6.54761	6.08223	7.25601	8.59636	8.64818	8.66114	8.80241	8.35868	8.94313	8.56919	9.19621	7.70998	8.42872	7.87049	8.46359	7.98371	8.09238
SCO5878	redX	polyketide synthase	6.3652	6.389	6.25368	6.29738	6.11928	6.45382	6.19584	6.22359	6.2778	6.12257	6.20416	6.20818	6.28491	6.52553	6.36962	6.56529	6.42156	7.24829	8.15799	7.93032	8.17209	8.34116	7.93571	8.30904	7.85296	8.20547	7.53197	7.90329	7.39471	7.95598	7.15174	7.4406
SCO5886	redR	3-oxoacyl-[acyl-carrier-protein] synthase II	7.39521	7.50197	7.45519	7.33031	7.12236	7.34177	6.93883	7.70416	7.43558	7.12993	7.41661	7.17261	7.21701	7.15828	7.47514	7.63552	7.32336	7.73308	8.42658	8.934	9.2286	9.34271	8.91272	9.44209	8.65835	9.13011	8.394	8.67875	8.33627	8.46068	8.07949	8.34313
SCO5887	redQ	acyl carrier protein	8.37183	8.34368	8.04742	7.94857	7.77816	7.47565	7.50967	7.43744	7.74669	7.71176	7.56651	7.5552	7.7535	8.00665	7.95606	8.56055	8.00609	8.93102	10.5786	10.7989	11.7091	11.8666	11.2857	11.8669	11.0956	11.42	10.6808	10.8233	10.2905	10.8344	9.83369	9.81244
SCO5888	redP	3-oxoacyl-(acyl carrier protein) synthase	6.45689	6.40127	6.04856	6.24483	5.83779	5.83029	5.94138	5.95154	5.99947	5.951	5.95746	6.1612	5.96886	5.92767	5.95657	6.26288	6.03928	6.29331	7.55494	8.03289	8.32705	8.43494	7.84207	8.46623	7.93907	7.7329	7.3838	7.90688	7.10688	7.72788	6.89745	7.26159
SCO5889	redO	hypothetical protein	6.6438	6.61072	6.49303	6.37926	6.1098	6.29673	6.12137	6.0598	6.08734	6.02273	6.19284	5.87765	6.32783	5.89928	6.1832	6.66784	6.43157	6.90381	7.75094	8.44579	9.16798	9.15632	8.49005	9.38469	8.75094	8.47049	8.38094	8.29544	7.68033	8.27902	7.28009	7.5567
SCO5890	redN	8-amino-7-oxononanoate synthase	5.42154	5.32312	5.20554	5.20759	4.8926	5.00026	5.10771	4.97202	5.03821	4.84238	5.06427	4.74744	4.91785	5.03706	5.12268	5.49765	5.23914	5.7244	7.24308	7.87335	8.35411	8.61148	7.89177	8.93778	7.62451	8.22998	7.21	7.5456	6.13514	7.32477	6.36341	6.5106
SCO5891	redM	peptide synthase	6.50164	6.56757	6.41378	6.56863	6.21177	6.36288	6.21371	6.25718	6.2476	6.53487	6.34366	6.27381	6.29608	5.92505	6.1751	6.73175	6.19243	6.77227	7.7076	8.12085	8.50729	8.76647	8.40085	8.74834	8.24983	8.13753	7.53627	8.1218	6.98165	7.71932	7.02399	7.3227
SCO5892	redL	polyketide synthase	7.12725	7.12779	6.91467	7.45856	7.04599	7.13751	6.87319	6.44596	7.06438	6.93265	6.82054	6.3766	6.92178	7.07171	7.03263	7.21018	7.0236	7.45074	7.99584	8.36781	9.06675	9.33961	8.54849	9.30896	8.65959	8.34611	8.23165	8.46908	7.96846	8.40425	7.80431	7.93085
SCO5893	redK	oxidoreductase	6.47724	6.53859	6.41308	6.25377	5.74113	6.09649	6.28607	5.72445	6.05172	6.10532	6.07315	6.19466	6.12413	5.99036	5.99881	6.3598	5.84213	6.39886	7.57324	8.07009	8.51601	8.77357	7.99296	8.91428	7.6799	8.12466	7.64816	7.96398	7.37646	7.61221	7.17633	7.069
SCO5894	redJ	thioesterase	7.9293	7.68913	7.52246	7.28412	6.99836	7.31136	7.06354	6.89333	7.18592	7.02126	7.20606	7.0522	6.87418	7.15946	6.95557	7.37453	7.16496	7.39778	8.33207	9.42506	9.97703	10.0556	9.41968	10.3631	9.07263	9.57654	8.74217	9.30847	8.22205	8.96382	8.13166	8.39203
SCO5895	redI	methyltransferase	5.45888	5.471	5.19742	5.05734	5.27137	5.22501	5.12083	5.27827	5.1644	5.05036	5.10052	5.08248	5.01479	5.28541	5.46907	5.28653	5.17595	5.59691	6.8752	7.11857	8.04013	8.37139	7.45749	8.81983	7.22391	8.01543	6.79683	7.46889	6.46867	7.52513	6.16527	6.96066
SCO5896	redH	phosphoenolpyruvate-utilizing enzyme	5.84524	5.7648	5.87831	5.88492	6.00124	5.47287	5.69839	5.51199	5.78116	5.83617	5.63063	5.562	5.95127	5.91209	5.82826	6.03111	6.07037	6.05928	7.12157	7.86729	8.71828	8.7771	8.34775	8.68828	8.56575	8.45578	7.80746	8.39242	7.35443	8.03019	7.37955	7.65069
SCO5897	redG	oxidase	5.83861	5.91486	5.5859	5.4114	5.01666	5.25867	5.13559	4.84518	5.22233	5.24857	5.26959	5.08868	5.04924	5.36897	5.39049	5.6884	5.61224	5.7309	7.00993	8.05825	9.08453	9.21358	8.71782	9.68542	8.72567	9.25691	8.08519	8.45774	7.50078	8.19813	7.31541	7.72161
SCO5898	redF	probable membrane protein	7.48495	7.67845	7.37788	7.11311	6.91421	6.81817	6.9799	7.1188	6.78671	6.937	7.01227	6.69602	6.89859	7.08547	7.25176	7.50623	7.30719	7.38762	8.67514	9.56328	10.2079	10.3625	9.81883	10.5337	9.82013	10.1369	9.09108	9.36856	8.87842	9.40677	8.57161	8.74598
Fig 8 Act
SCO5071	actVI-ORFA	hydroxylacyl-CoA dehydrogenase	4.84487	4.92261	5.2178	5.0181	5.10854	4.84986	4.84411	4.82822	4.74999	4.8226	4.86952	4.8419	4.89873	4.87369	5.07801	4.88062	4.68358	4.97672	5.00509	5.0999	5.18056	5.66614	5.28812	6.59314	8.25598	8.96735	8.43089	8.56496	7.88579	8.54627	7.44506	7.61111
SCO5072	actVI-ORF1	hydroxylacyl-CoA dehydrogenase	6.4521	6.69964	6.71546	7.10154	6.26438	6.54528	6.73548	6.39345	6.65062	6.67628	6.69913	6.46948	6.58328	6.45667	7.08641	6.76407	6.79652	6.76133	7.13363	6.8135	7.41111	8.03122	8.26133	9.26717	11.1674	11.6231	10.6741	11.2579	10.2306	11.0044	10.2322	10.5434
SCO5073	actVI-ORF2	oxidoreductase	6.29598	6.28482	6.2343	6.31627	6.37356	6.37006	6.13721	6.26828	6.4205	6.25887	6.2339	6.15615	6.21441	6.39075	6.11558	6.37764	6.37899	6.29007	6.53039	6.67631	6.93202	7.03847	7.17462	7.91169	9.72202	10.5002	9.89597	10.0889	9.39707	10.4382	9.56214	9.94281
SCO5074	actVI-ORF3	dehydratase	5.68419	5.6312	5.75231	5.72484	6.07763	5.59188	5.55134	5.24803	5.52126	5.72548	5.68536	5.399	5.7075	5.53011	5.71804	5.73852	5.64953	5.61971	6.14016	5.91926	6.55663	7.61716	7.04851	9.1216	10.4313	11.6249	10.7954	11.0873	10.5017	11.2756	10.2031	10.5805
SCO5075	actVI-ORF4	oxidoreductase	6.94997	7.00855	6.87453	7.03394	7.04756	7.10445	7.16929	6.78979	6.84271	6.99114	6.82445	7.04155	6.78233	6.89237	7.08618	6.90263	7.29151	6.99193	7.3033	7.40972	7.57147	8.03961	7.7701	8.43438	10.6812	11.4004	10.8065	11.1993	10.483	11.3924	10.5305	10.7896
SCO5076	actVA-ORF1	integral membrane protein	6.03549	6.01934	6.24786	6.08577	5.98674	6.14381	6.40644	5.991	6.08467	6.12886	6.61431	6.03179	6.13543	6.20516	6.2305	6.35125	6.28553	5.90531	6.40651	6.38275	6.87744	7.35166	7.2148	8.28754	9.48786	10.432	9.72378	9.8889	9.15996	10.2824	9.19792	9.58712
SCO5077	actVA-ORF2	hypothetical protein	7.75966	7.64812	8.01547	7.29245	7.60197	7.12059	7.65777	7.48927	7.05644	7.38803	7.19847	7.1971	7.41881	7.27601	7.04272	7.41165	7.08364	7.35595	7.68642	7.28166	7.6845	8.15632	7.98054	9.0709	10.6638	11.4315	10.802	10.6851	10.3717	11.3737	10.1057	10.5029
SCO5078	actVA-ORF3	hypothetical protein	4.94142	5.02652	4.90298	4.87783	5.03002	4.95771	4.91153	4.9025	4.88717	4.93194	4.80076	4.8564	4.90106	4.76119	4.82566	4.98371	5.13612	5.03365	5.07063	4.99299	5.17197	5.68644	5.50652	6.57037	8.73088	9.89029	8.93022	9.30575	8.46064	9.40677	8.45515	8.86968
SCO5079	actVA-ORF4	hypothetical protein	5.4449	5.41311	5.40564	5.62314	5.70173	5.5562	5.53444	5.51174	5.46222	5.46516	5.56292	5.37429	5.62281	5.51689	5.843	5.52475	5.63718	5.62528	5.7037	5.58106	6.19416	6.50568	6.45842	7.58288	9.22892	10.3089	9.60961	9.77135	9.0393	10.1354	9.18705	9.65808
SCO5080	actVA-ORF5	hydrolase	6.71327	6.94175	6.67952	6.80562	6.71382	6.94318	7.10647	7.2391	7.15888	6.6262	6.9743	7.16763	7.06527	6.88461	6.84047	6.98897	7.36545	7.10311	7.21478	6.88393	7.42021	7.40564	7.5368	8.13247	8.94748	10.4631	9.49511	9.81963	9.26424	9.91657	9.10617	9.57435
SCO5083	actA, actII-ORF2 , actII-2	actinorhodin transporter	5.73604	5.83111	5.84024	5.99677	5.56418	5.86317	5.7186	5.68359	5.95603	5.70351	5.75968	5.72717	5.82764	5.87692	5.79606	5.7335	5.73332	5.90131	5.94511	5.77164	5.65092	5.89364	5.74326	6.54154	8.81318	9.54841	9.32302	10.0086	9.38991	10.3455	9.69064	9.71628
SCO5085	actII-ORF4	actinorhodin cluster activator protein	6.61445	6.72934	6.52341	6.8712	6.33653	6.38765	6.70088	6.52276	6.17849	6.6577	6.91754	6.56607	7.24198	6.5738	6.83476	6.92564	6.93239	7.25962	7.55929	7.35834	8.05169	8.54691	8.00757	9.85087	10.8384	11.5968	10.5477	10.4801	10.3485	11.0131	10.0229	10.1146
SCO5086	actIII	ketoacyl reductase	6.85335	6.87933	6.83894	7.08755	6.88597	7.05515	6.94351	6.99594	6.88866	7.10669	7.16817	7.22893	6.90183	7.04479	7.16686	6.92462	7.04122	7.16228	7.2195	7.01101	7.48338	7.78461	7.70022	8.21432	9.91467	10.6109	10.1961	10.5294	10.0991	10.6828	9.44417	10.0971
SCO5087	actI-ORF1	actinorhodin polyketide beta-ketoacyl synthase alpha subunit	5.16559	5.08181	5.07885	5.62924	5.02429	5.22852	5.13738	5.34175	5.25777	5.24865	5.30773	5.28142	5.3483	5.31391	5.35756	5.4246	5.40515	5.42703	5.64046	5.27148	5.89757	6.06789	6.30498	7.61211	9.25128	10.7874	9.81914	10.0425	9.33463	10.4162	9.23201	9.88376
SCO5088	actI-ORF2	actinorhodin polyketide beta-ketoacyl synthase beta subunit	4.7778	4.81491	4.68833	4.92418	4.67393	4.74834	4.78326	4.86336	4.85221	4.78072	4.70213	4.75986	4.95141	4.77904	5.08906	4.84501	5.05982	5.06863	4.89326	4.88321	5.03383	5.148	5.24984	6.3392	8.33893	8.82095	8.76877	9.14465	8.0583	9.51973	7.99782	8.70814
SCO5089	actI-ORF3	actinorhodin polyketide synthase acyl carrier protein	5.68265	5.59672	5.55279	5.79512	5.73906	5.69068	5.71846	5.64822	5.65813	5.78501	5.7103	5.75656	5.89126	5.3979	5.70963	5.78585	5.63765	5.75399	5.97254	5.82528	5.99869	6.43661	6.12315	7.09863	8.89352	10.272	9.80175	9.92965	9.54476	10.2869	9.21765	9.67803
SCO5090	actVII-ORF4, actVII	actinorhodin polyketide synthase bifunctional cyclase/dehydratase	6.50187	6.58708	6.43188	6.68368	6.33669	6.68643	6.6253	6.39421	6.38321	6.58669	6.72115	6.53332	6.64656	6.32707	6.69684	6.56512	6.72529	6.63731	6.88334	6.65179	6.63895	6.80708	7.17741	8.25014	9.78539	10.1926	10.0454	10.4976	9.71906	10.7108	9.83597	10.0212
SCO5091	actIV	cyclase	7.68331	7.77387	7.80429	7.93881	7.90094	7.91645	7.67288	7.86055	7.96032	7.91206	7.95506	7.68214	8.0921	7.90826	7.71089	7.97089	7.95155	7.93482	8.0314	7.74191	8.14454	8.12331	8.31216	9.03801	9.52227	11.1761	10.2411	10.4475	9.79932	10.8526	9.69657	9.94324
SCO5092	actVB	actinorhodin polyketide dimerase	5.47527	5.81645	5.88392	5.95991	5.62126	5.81155	5.7855	5.86008	5.82728	5.87539	5.92108	5.72184	5.92611	5.69936	5.92981	5.84488	5.96654	5.99947	5.9025	5.90522	5.98911	6.04875	6.11503	6.51375	6.97312	7.9012	7.87428	7.77814	7.34959	8.43939	7.0439	7.55185
Fig 9 10 top regulators
SCO0194	rpoE	sigma factor	9.42661	9.34234	9.51701	8.35926	9.13588	7.60093	7.62162	7.21319	7.35389	6.98489	7.03977	6.90795	7.27818	6.93712	6.92619	7.36357	7.12329	7.02336	6.90005	6.9859	6.88572	6.80923	6.72983	6.66393	6.61609	6.35244	6.43058	6.41493	6.52997	5.95433	6.30475	6.12678
SCO1488	pyrR	pyrimidine regulatory protein	8.77475	7.97966	7.88393	6.99548	8.23604	7.2517	7.05952	7.20803	7.21261	7.03666	7.08948	6.77545	7.43071	6.70996	6.66762	6.46623	6.39046	6.04069	5.94812	5.79137	6.00895	6.06419	5.5259	6.21837	5.84362	6.16656	6.03672	5.65981	5.91542	5.84776	5.70568	5.9213
SCO3323	bldN	RNA polymerase sigma factor	6.96466	7.26283	8.34165	8.08676	9.65727	9.01797	9.47318	9.84005	10.2176	10.2625	10.1035	10.3509	10.4869	10.3232	10.099	10.449	9.47966	9.57376	9.32071	9.40016	9.6161	9.51584	8.6451	9.31974	8.57792	9.10823	8.42883	8.80178	8.27879	9.04827	7.95206	8.3442
SCO4159	glnR	transcriptional regulatory protein	9.50798	8.97578	9.39913	8.12083	8.65741	8.07946	7.83163	7.59898	8.18717	7.63097	7.32577	7.28497	7.48997	7.89318	7.2128	7.36351	6.81106	6.64065	6.66521	6.68404	6.61982	6.52668	6.4794	7.02724	6.78909	6.81605	6.48233	6.81098	6.14098	6.71623	6.64272	6.39604
SCO4228	phoU	phosphate transport system regulator	8.31913	8.29817	8.46024	8.17919	8.48536	8.30855	8.30207	8.26223	8.23086	8.11346	8.17082	8.04385	8.03189	8.33535	8.01021	11.5623	10.8335	10.534	10.0932	9.99242	10.2127	10.0927	9.7708	9.87289	9.59156	9.79232	9.33571	9.77316	9.18348	9.83724	8.83419	9.31959
SCO4229	phoR	sensor kinase	7.22443	7.56412	7.29973	7.59136	7.27172	7.39938	7.47569	7.14639	7.49978	7.35716	7.54467	6.91844	7.47135	7.23779	7.49688	10.7645	9.73722	9.37856	9.06246	8.49748	8.80139	9.14539	8.49987	9.04114	8.39198	8.68052	8.65759	8.694	8.09519	8.72103	7.83303	8.05338
SCO4230	phoP	response regulator	5.77102	5.96379	5.78149	5.60062	5.65278	5.69198	5.70114	5.61161	5.46687	5.77565	5.69003	5.63323	5.7553	5.23455	5.56491	8.59519	7.75137	7.2066	7.22727	6.0564	6.84333	6.7165	6.3016	6.66013	6.32424	6.41749	6.40236	6.44317	6.13394	6.68989	5.9846	6.24605
SCO4677		putative regulator	7.38219	7.87661	8.72704	8.33908	9.59976	8.85007	9.67398	9.43206	10.2364	10.1957	10.4005	10.1461	10.883	10.6239	10.3093	11.1152	10.772	10.6925	10.3253	9.94244	10.3997	10.557	9.70229	10.5291	9.79335	10.2112	9.64378	9.641	9.33177	10.0348	8.97935	9.36301
SCO5584	glnK	nitrogen regulatory protein P-II	9.30638	8.79116	9.26745	8.39451	9.32427	6.03733	6.05427	5.81983	7.37441	6.15431	5.88248	5.83526	5.99574	5.92814	6.04791	6.1832	5.84478	6.01831	5.99477	6.02289	6.06957	5.9913	5.94215	5.89878	5.94732	5.94651	5.96926	5.94355	5.88518	5.91842	6.21035	6.08881
SCO5877	redD	transcriptional regulator	6.04141	6.20796	6.0753	6.11465	5.82844	5.9462	5.95332	5.93011	5.95145	5.96101	6.22474	6.06447	5.76196	6.10036	6.11075	6.54761	6.08223	7.25601	8.59636	8.64818	8.66114	8.80241	8.35868	8.94313	8.56919	9.19621	7.70998	8.42872	7.87049	8.46359	7.98371	8.09238
SCO6280		putative regulator	6.7705	7.9219	10.6481	10.1422	10.2377	9.30841	9.80241	9.68553	9.68698	9.62208	9.85062	9.4541	10.0234	9.56157	9.54897	9.61625	9.12335	9.18909	9.52959	8.79902	9.37706	9.57512	8.92919	10.0269	9.23373	10.1503	9.39878	9.52855	9.05545	9.60843	8.36451	8.85954
Genes whose expression is strongly correlated to Red cluster genes
SCO0392		methyltransferase	4.574	4.5916	4.8507	4.75554	4.6971	4.67415	5.05968	4.93128	5.05906	5.08991	5.24423	5.40574	5.70234	5.76617	5.4866	6.03039	5.69471	6.51006	6.9048	7.05588	7.67909	7.43906	6.97537	7.60764	7.11216	7.2857	6.4642	7.1181	6.41764	7.22886	5.92046	6.75102
SCO0393		transferase	5.5682	5.62299	5.61708	5.48621	5.25313	5.53223	5.61132	5.64032	5.85682	5.7661	5.78947	5.94605	5.91398	5.99591	5.93258	6.51743	6.0233	6.48303	7.07304	7.41558	7.66661	7.47796	6.82263	7.59522	6.87687	7.34985	6.59673	7.19813	6.4689	7.45119	6.54063	6.67559
SCO0395		epimerase/dehydratase	6.62346	6.6245	6.99825	6.73893	6.69723	6.81775	6.66057	6.75811	7.33003	7.09676	7.15969	6.86941	7.55082	7.53997	7.36865	8.1292	7.5628	8.02609	8.08326	8.26468	9.1257	9.13239	8.52616	9.12097	8.50568	8.93886	7.97349	8.87776	7.85506	8.77925	7.69998	8.23731
SCO0396		hypothetical protein	4.7885	5.03182	5.13168	5.17786	5.15144	4.89252	5.15396	5.09375	5.00322	5.20203	5.0925	5.20453	5.31187	5.2931	5.18101	5.38156	5.05971	5.45226	5.96687	5.9796	5.9737	5.86555	5.93297	6.0163	5.56283	6.234	5.58826	5.83549	5.69871	5.78945	5.41635	5.70895
SCO0400		epimerase	6.9189	6.89524	6.9119	6.981	7.07274	6.90081	6.94926	7.00914	7.03814	7.07932	6.87829	7.26879	7.18838	7.23304	7.10459	7.31697	7.11313	7.30421	7.83279	7.73525	8.0184	8.16828	7.66106	8.1256	7.43548	7.80128	7.27296	7.73711	7.55653	7.72451	7.25994	7.36544
SCO1773		L-alanine dehydrogenase	6.60154	6.59077	6.66258	6.57196	6.2967	7.24981	7.20493	6.44753	6.69029	6.76235	6.8196	6.481	6.6329	6.70962	6.56565	7.3014	7.74281	7.55434	7.84252	7.95753	9.32992	9.61164	8.86256	9.82117	9.39697	9.56039	9.29239	9.63903	8.94996	9.95902	8.80673	9.46942
SCO2519		integral membrane protein	5.94068	5.89718	5.88331	5.76761	5.79639	5.87218	5.79303	6.09885	5.79578	5.77096	5.93144	5.76885	5.80052	6.08592	5.86054	6.12485	5.82289	6.0428	6.30246	6.49116	8.91171	9.46969	8.91609	9.6896	8.73933	8.82847	8.21528	8.73209	8.30374	9.031	7.42289	8.47857
SCO3231		CDA peptide synthetase II	5.28293	5.2794	5.34036	5.08763	5.13194	5.22777	5.12375	5.11686	5.17517	5.2302	5.26683	5.3887	5.27957	5.40123	5.1479	5.40139	5.27888	5.61884	5.77691	5.71147	5.90656	5.98112	5.84353	5.91342	5.65619	6.14221	5.62779	5.66055	5.76911	6.04441	5.51807	5.84727
SCO5415	icmA	isobutyryl-CoA mutase A	5.70191	5.67703	5.65611	5.97354	5.71567	5.43034	5.73662	5.67353	5.64346	5.79593	5.7178	5.65212	5.97636	5.8318	5.88266	6.0597	5.90188	6.11835	6.43483	6.27139	6.61706	7.02458	6.64376	7.36739	7.26716	7.41213	6.64514	7.04193	6.34902	6.73346	6.42921	6.59646
SCO5484		small hydrophobic membrane protein	7.1489	7.1568	7.26777	7.15862	7.25366	7.16633	6.81061	6.98796	7.03181	7.23969	7.33974	7.25541	7.11894	6.96178	6.8946	7.36849	7.40229	7.98629	8.0427	9.15945	8.69286	9.37879	8.86522	9.77043	9.88458	10.7299	9.65516	9.23262	8.73119	8.50013	8.04244	8.39616
SCO5484		small hydrophobic membrane protein	7.7572	7.98822	7.82971	7.71784	7.75269	7.60034	7.17056	7.48448	7.75694	7.89815	7.82072	7.51207	7.60111	7.3043	7.61014	7.92931	7.99743	8.39863	8.91234	9.44222	9.22663	9.99147	9.43907	10.5589	10.9525	11.6161	10.4748	9.84499	8.97667	9.06632	8.74481	9.21865
SCO6992	absR2	regulatory protein	8.6227	8.87573	8.524	8.80523	8.95463	8.84208	9.03975	9.07394	8.70206	9.0014	8.98014	9.15444	9.02317	8.69514	9.05393	9.02609	9.36985	9.40722	9.81528	10.0707	10.4535	10.6802	10.0642	11.1234	10.102	11.2074	10.416	10.3919	10.3075	10.4395	9.55448	9.63737
Genes whose expression is strongly correlated to Act cluster genes
SCO4189		hypothetical protein	5.5968	5.02541	5.36506	5.40183	5.12455	5.07607	5.09519	4.95894	5.09121	5.33336	5.32342	5.18	5.17015	5.28623	5.42776	5.56822	5.16869	5.15019	5.46656	5.39282	5.45192	5.49887	5.32282	5.97439	6.41694	6.37185	6.06195	6.0028	5.94836	6.10118	6.08733	5.92125
SCO4266		oxidoreductase	7.35834	7.16652	7.08456	7.33739	7.06248	7.08027	7.15266	7.26469	7.28782	7.47891	7.28828	7.37192	7.28804	7.25498	7.1203	7.17746	7.13299	7.11003	7.23481	7.16229	7.12436	7.11314	7.21681	7.68217	7.67259	7.82197	8.00357	8.4727	7.96575	8.53627	7.93723	8.30543
SCO5163		hypothetical protein	7.61051	7.84205	7.66536	7.32326	7.69674	7.69417	7.73158	7.67397	7.6058	7.48201	7.62871	7.59483	7.9354	7.27361	7.05705	7.28138	7.80683	7.86766	7.82947	7.73075	7.96685	8.11729	8.21975	8.12833	8.60811	9.22309	8.82837	8.5767	8.63767	9.3438	9.00474	9.33638
